# Supplementary material for: How Do School Salad Bars Impact Elementary School Students’ Dietary Quality and Energy Intake at Lunch? A Randomized Controlled Plate Waste Investigation
Source: Nutrients. 2024 Nov 28;16(23):4102. doi: 10.3390/nu16234102 (PMC11643552; doi:10.3390/nu16234102)
Supplement: Supplementary file 1 [file nutrients-16-04102-s001.zip]

Archive with 1 entries (1 files):
- nutrients-3331353-supplementary.pdf
